# Supplementary material for: Molecular Basis of Intron Retention in PI-PLC γ1 mRNA from Osteoarthritis Synoviocytes
Source: Int J Mol Sci. 2025 Aug 22;26(17):8123. doi: 10.3390/ijms26178123 (PMC12427997; doi:10.3390/ijms26178123)
Supplement: Supplementary file 1 [file ijms-26-08123-s001.zip]

Archive with 1 entries (1 files):
- ijms-3796682-supplementary.pdf
